# Supplementary material for: The contributions of entorhinal cortex and hippocampus to error driven learning
Source: Commun Biol. 2021 May 24;4:618. doi: 10.1038/s42003-021-02096-z (PMC8144598; doi:10.1038/s42003-021-02096-z)
Supplement: Supplementary file 4 — Supplementary Data 1 [file 42003_2021_2096_MOESM4_ESM.xlsx]

## Sheet: Index
fig1
fig2
fig3
fig4
fig5
supfig1
supfig2
supfig3
supfig4
supfig5
supfig6
supfig7

## Sheet: fig1
fig. 1C	performance of Location-Scene Task
session	Post correct trial	post error trial
1	0.65625	0.84375
2	0.65625	0.84375
3	0.65625	0.84375
4	0.65625	0.84375
5	0.65625	0.84375
6	0.65625	0.84375
7	0.62963	0.888889
8	0.62963	0.888889
9	0.62963	0.888889
10	0.62963	0.888889
11	0.62963	0.888889
12	0.651163	0.674419
13	0.651163	0.674419
14	0.651163	0.674419
15	0.651163	0.674419
16	0.674419	0.860465
17	0.674419	0.860465
18	0.674419	0.860465
19	0.674419	0.860465
20	0.793103	0.931034
21	0.793103	0.931034
22	0.793103	0.931034
23	0.793103	0.931034
24	0.793103	0.931034
25	0.793103	0.931034
26	0.655172	0.724138
27	0.660377	0.735849
28	0.660377	0.735849
29	0.660377	0.735849
30	0.568182	0.636364
31	0.568182	0.636364
32	0.568182	0.636364
33	0.568182	0.636364
34	0.568182	0.636364
35	0.666667	0.619048
36	0.666667	0.619048
37	0.666667	0.619048
38	0.666667	0.619048
39	0.666667	0.619048
40	0.585714	0.7
41	0.585714	0.7
42	0.585714	0.7
43	0.511111	0.777778
44	0.511111	0.777778
45	0.511111	0.777778
46	0.511111	0.777778
47	0.617647	0.676471
48	0.580645	0.612903
49	0.597222	0.625
50	0.454545	0.545455
51	0.727273	0.818182
52	0.727273	0.818182
53	0.8	0.685714
54	0.8	0.685714
55	0.8	0.685714
56	0.644444	0.733333
57	0.578947	0.657895
58	0.638889	0.722222
59	0.62963	0.777778
60	0.62963	0.777778
61	0.62963	0.777778
62	0.62963	0.777778
63	0.564103	0.769231
64	0.564103	0.769231
65	0.564103	0.769231
66	0.73913	0.695652
67	0.73913	0.695652
68	0.612903	0.903226
69	0.612903	0.903226
70	0.62069	0.793103
71	0.62069	0.793103
72	0.62069	0.793103
73	0.869565	0.826087
74	0.869565	0.826087
75	0.869565	0.826087
76	0.869565	0.826087
77	0.869565	0.826087
78	0.714286	0.809524
79	0.714286	0.809524
80	0.714286	0.809524
81	0.714286	0.809524
82	0.714286	0.809524
83	0.714286	0.809524
84	0.714286	0.809524
85	0.724138	0.655172
86	0.724138	0.655172
87	0.704545	0.863636
88	0.826087	1
89	0.653846	0.923077
90	0.653846	0.923077
91	0.619048	0.952381
92	0.797297	0.851351
93	0.586957	0.76087
94	0.586957	0.76087
95	0.76	0.8
96	0.757576	0.818182
97	0.757576	0.818182
98	0.757576	0.818182
99	0.757576	0.818182
100	0.675	0.825
101	0.675	0.825
102	0.675	0.825
103	0.614286	0.8
104	0.614286	0.8
105	0.614286	0.8
106	0.875	0.775
107	0.875	0.775
108	0.692308	0.74359
109	0.692308	0.74359
110	0.692308	0.74359
111	0.692308	0.74359
112	0.723404	0.744681
113	0.723404	0.744681
114	0.723404	0.744681
115	0.723404	0.744681
116	0.723404	0.744681
117	0.851852	0.777778
118	0.851852	0.777778
119	0.756098	0.585366
120	0.678571	0.714286
121	0.723404	0.829787
122	0.705882	0.808824
123	0.550725	0.623188
124	0.768421	0.6
125	0.627451	0.72549
126	0.625	0.666667
127	0.83871	0.612903
128	0.666667	0.851852
129	0.663551	0.635514
130	0.688889	0.755556
131	0.690909	0.945455
132	0.571429	0.892857
133	0.673913	0.73913
134	0.853659	0.853659
135	0.754717	0.264151
136	0.783784	0.891892
137	0.52	0.64
138	0.97619	0.547619
139	0.6	0.433333
140	1	0.470588
141	0.943396	0.575472
142	0.876543	0.419753
143	0.576923	0.602564
144	1	0.557143
145	0.833333	0.833333
146	1	0.758621
147	0.65625	0.84375
148	0.693548	0.887097
149	0.542857	0.685714
150	0.837838	0.864865
151	0.791667	0.770833
152	0.956989	0.752688
153	0.878788	0.80303
154	0.569231	0.615385
155	0.609375	0.703125
156	0.694915	0.881356
157	0.58	0.74
158	0.926471	0.75
159	0.837838	0.864865
160	0.717391	0.73913
161	0.680851	0.723404
162	0.583333	0.666667
163	0.615385	0.74359
164	0.790123	0.666667
165	0.791667	0.958333
166	0.591837	0.755102
167	0.733333	0.866667
168	0.941176	0.794118
169	0.972222	0.666667
170	0.724138	0.551724
171	0.730337	0.674157
172	0.76	0.8
173	0.617021	0.680851
174	0.56	0.6
175	0.545455	0.575758
176	0.744186	0.651163
177	0.577778	0.755556
178	0.59375	0.84375
179	0.647059	0.691176
180	0.636364	0.886364
181	0.62963	0.888889
182	0.761905	0.761905
183	0.608696	0.652174
184	0.711538	0.75
185	0.679245	0.792453
186	0.6	0.733333
187	0.451923	0.509615
188	0.622642	0.811321
189	0.729167	0.729167
190	0.614458	0.638554
191	0.574468	0.829787
192	0.4875	0.7375
193	0.711111	0.866667
194	0.777778	0.694444
195	0.888889	0.962963
196	0.620253	0.759494
197	0.827586	0.827586
198	0.727273	0.848485
199	0.78125	0.640625
200	0.615385	0.630769
201	0.787234	0.93617
202	0.703704	0.777778
203	0.547619	0.5
204	0.766667	0.733333
205	0.761905	0.857143
206	0.515152	0.818182
207	0.818182	0.727273
208	0.666667	0.833333
209	0.681818	0.886364
210	0.608696	0.695652
211	0.666667	0.9
212	0.741935	0.903226
213	0.678571	0.75
214	0.533333	0.711111
215	0.633333	0.766667
216	0.772727	0.636364
217	0.566667	0.766667
218	0.756757	0.594595
219	0.628571	0.771429
220	0.708333	0.75
221	0.575758	0.878788
222	0.734694	0.938776
223	0.689655	0.862069
224	0.5	0.692308
225	0.625	0.96875
226	0.53125	0.796875
227	0.795181	0.807229
228	0.810811	0.891892
229	0.805556	0.833333
230	0.618182	0.781818
231	0.830189	0.716981
232	0.836735	0.857143
233	0.823529	0.882353
234	0.730769	0.807692
235	0.511628	0.860465
236	0.632653	0.734694
237	0.5	0.736842
238	0.612903	0.677419
239	0.73913	0.826087
240	0.571429	0.428571
241	0.625	0.708333
242	0.672131	0.704918
243	0.761905	0.952381
244	0.709677	0.645161
245	0.56	0.64
246	0.7	0.55
247	0.594595	0.648649
248	0.583333	0.8125
249	0.583333	0.888889
250	0.522727	0.840909
251	0.551724	0.827586
252	0.833333	0.533333
253	0.787879	0.757576
254	0.787879	0.757576
255	0.878788	0.545455
256	0.878788	0.545455
257	0.877551	0.55102
258	0.877551	0.55102
259	0.877551	0.55102
260	0.877551	0.55102
261	0.961538	0.423077
262	0.84	0.6
263	0.923077	0.692308
264	0.923077	0.692308
265	0.769231	0.519231
266	0.769231	0.519231
267	0.809524	0.47619
268	0.809524	0.47619

## Sheet: fig2
fig. 2A	HPC stimulus selectivity during scene LST				fig. 2B	HPC stimulus selectivity during deleay LST
session	post correct	post error			session	post correct	post error
1	0.613562	0.689655			1	0.490578	0.755625
2	0.333333	0.744781			2	0.833333	0.664395
3	0.866402	0.513889			3	0.751425	0.475263
4	0.927273	0.730508			4	0.315957	0.612785
5	0.583333	0.544444			5	0.508784	0.750575
6	0.580973	0.507331			6	0.659954	0.696405
7	0.759253	0.518967			7	0.533656	0.539604
8	0.580973	0.507331			8	0.659954	0.696405
9	0.759253	0.518967			9	0.533656	0.539604
10	0.794872	0.584091			10	0.74	0.675
11	0.475	0.391453			11	0.707212	0.497512
12	0.480769	0.477679			12	0.381875	0.415761
13	0.84	0.4375			13	1	0.296875
14	0.682698	0.85942			14	0.632079	0.585274
15	0.489704	0.565217			15	0.562717	0.642004
16	0.652299	0.8			16	0.881481	0.555556
17	0.578283	0.652174			17	0.462532	0.616667
18	0.381766	0.555944			18	1	1
19	0.802778	0.957115			19	0.498397	0.400222
20	0.333333	0.597826			20	0.443099	0.541667
21	0.611528	0.925926			21	1	0.576087
22	0.666667	1			22	0.724394	0.57473
23	0.529762	1			23	0.480331	1
24	0.70639	0.619265			24	0.769231	1
25	0.584615	0.521628			25	0.591106	0.521296
26	0.824561	0.823974			26	0.540613	0.533333
27	0.886796	0.847619			27	0.908822	0.648953
28	0.729798	0.542857			28	0.471439	0.626386
29	0.591892	0.670732			29	0.787825	0.403668
30	0.83047	0.861028			30	0.904112	0.84
31	0.449079	0.823129			31	0.859149	0.774648
32	0.558424	0.659259			32	0.630907	0.795735
33	0.616524	0.872087			33	0.522059	0.533724
34	0.606838	0.791667			34	0.580659	0.714873
35	0.749231	0.640625			35	0.626631	0.761905
36	0.384487	0.505939			36	0.693085	0.677273
37	0.286348	0.280329			37	0.110198	0.190431
38	0.167065	0.199841			38	0.0758929	0.113839
39	0.183341	0.342402			39	0.127273	0.105714
40	0.14797	0.303528			40	0.0699812	0.069555
41	0.248895	0.103106			41	0.0139683	0.102499
42	0.253775	0.221957			42	0.151515	0.0652608
43	0.238889	0.257937			43	0.23204	0.220968
44	0.321605	0.214095			44	0.256607	0.197701
45	0.372692	0.345359			45	0.110476	0.186667
46	0.0868712	0.169993			46	0.251016	0.122121
47	0.204279	0.264863			47	0.177063	0.105833
48	0.161046	0.315963			48	0.300416	0.282807
49	0.252296	0.242337			49	0.147376	0.139216
50	0.659624	0.592935			50	0.278365	0.227633
51	0.419826	0.241135			51	0.266291	0.276156
52	0.087859	0.0513067			52	0.220429	0.396215
53	0.194678	0.254501			53	0.0150794	0
54	0.156324	0.094133			54	0.130204	0.29238
55	0.0131109	0.0682071			55	0.0375262	0.0354061
56	0.261526	0.118056			56	0.151961	0.255208
57	0.0329426	0.0382093			57	0.0523308	0.0565789
58	0.491807	0.244547			58	0.050989	0.108805
59	0.191327	0.199142			59	0.100041	0.0553191
60	0.278391	0.2821			60	0.0839286	0.20625
61	0.284117	0.285114			61	0.171351	0.105714
62	0.228105	0.165295			62	0.076112	0.0854636
63	0.129056	0.406453			63	0.23074	0.24395
64	0.229259	0.179233			64	0.122552	0.106209
65	0.29689	0.303354			65	0.107483	0.252041
66	0.195404	0.277553			66	0.360551	0.345664
67	0.0920787	0.248501			67	0.16913	0.0860806
68	0.115752	0.108413			68	0.122449	0.0666188
69	0.208235	0.204654			69	0.148326	0.0850636
70	0.0811758	0.134186			70	0.0928571	0.0634301
71	0.202058	0.227219			71	0.220723	0.159583
72	0.226399	0.226504			72	0.265439	0.282667
73	0.0511909	0.247026			73	0.267037	0.187391
74	0.114387	0.329127			74	0.2688	0.113056
75	0.219225	0.172999			75	0.134788	0.183571
76	0.166319	0.233759			76	0.135993	0.267374
77	0.150509	0.281463			77	0.0786809	0.045245
78	0.124964	0.1821			78	0.0542498	0.132471
79	0.11213	0.390754			79	0.0692394	0.0384805
80	0.539839	0.55312			80	0.105513	0.148191
81	0.245839	0.131894			81	0.0442177	0.193646
82	0.271818	0.308008			82	0.222623	0.200255
83	0.385649	0.468976			83	0.35679	0.246049
84	0.223526	0.162783			84	0.125149	0.0635258
85	0.0407481	0.205168			85	0.081715	0.120502
86	0.330177	0.344354			86	0.237984	0.188665
87	0.0823718	0.326703			87	0.224531	0.255556
88	0.123	0.121583			88	0.155934	0.17
89	0.226349	0.428751			89	0.146176	0.180305
90	0.361478	0.335081			90	0.131463	0.191883
91	0.209072	0.176273			91	0.0701581	0.0407308
92	0.174028	0.101902			92	0.1263	0.289739
93	0.221421	0.24043			93	0.0926407	0.107613
94	0.0321394	0.0243077			94	0.151099	0.104515
95	0.2448	0.156354			95	0.145404	0.251074
96	0.11701	0.216467			96	0.0710678	0.148584
97	0.322877	0.239155			97	0.192477	0.232601
98	0.277352	0.217438			98	0.116576	0.133871
99	0.0102041	0.638506			99	0.195027	0.157367
100	0.245964	0.213867			100	0.0685499	0.207407
101	0.43767	0.421905			101	0.138177	0.330645
102	0.131535	0.180222			102	0.0833333	0.12069
103	0.156746	0.23027			103	0.0776136	0.214982
104	0.101239	0.0504929			104	0.175561	0.0613955
105	0.126221	0.209774			105	0.140893	0.150974
106	0.269547	0.290354			106	0.177778	0.132035
107	0.234021	0.270222			107	0.192982	0.127829
108	0.188158	0.321813			108	0.0417985	0.0657303
109	0.275438	0.208466			109	0.0777102	0.211379
110	0.307396	0.226788			110	0.0697073	0.131968
111	0.0695631	0.139478			111	0.0427624	0.30378
112	0.274229	0.115079			112	0.105759	0.124464
113	0.27119	0.421915			113	0.132716	0.06408
114	0.296785	0.313686			114	0.0854342	0.144504
115	0.155072	0.329659			115	0.0995137	0.225995
116	0.344014	0.294304			116	0.0883124	0.211111
117	0.23485	0.250997			117	0.0512987	0.0940941
118	0.115193	0.185364			118	0.175238	0.0833333
119	0.115656	0.14784			119	0.316498	0.266667
120	0.139784	0.0873147			120	0.0461988	0.0673077
121	0.0980952	0.288932			121	0.325875	0.29085
122	0.243452	0.109117			122	0.0874103	0.0552067
123	0.329577	0.425856			123	0.219048	0.102848
124	0.472589	0.347498			124	0.0902778	0.233805
125	0.394467	0.412453			125	0.0112791	0.00478491
126	0.166134	0.146205			126	0.171031	0.122709
127	0.26148	0.453372			127	0.259045	0.332476
128	0.283886	0.190976			128	0.102263	0.0638889
129	0.213596	0.257196			129	0.103838	0.308038
130	0.383227	0.503548			130	0.0862211	0.188127
131	0.18143	0.470929			131	0.241683	0.289243
132	0.271178	0.177007			132	0.248333	0.235615
133	0.0769231	0.0668168			133	0.114017	0.221818
134	0.221372	0.145909			134	0.141092	0.0837895
135	0.268706	0.232368			135	0.173246	0.380392
136	0.203428	0.158194			136	0.102018	0.0220411
137	0.278389	0.34			137	0.224319	0.161055
138	0.089418	0.162305			138	0.0883413	0.158694
139	0.073972	0.180417			139	0.0752367	0.0714796
140	0.133604	0.281699			140	0.106609	0.0851293
141	0.338464	0.336982			141	0.0563776	0.225321
142	0.140326	0.209286			142	0.0625	0.153689
143	0.425603	0.394098			143	0.0536899	0.0580823
144	0.193215	0.176736			144	0.125679	0.101499
145	0.120435	0.163426			145	0.0762533	0.08108
146	0.168505	0.110875			146	0.155996	0.205526
147	0.10231	0.226738			147	0.120648	0.10569
148	0.177306	0.183394			148	0.0176423	0.0569657
149	0.167982	0.207267			149	0.0214517	0.0383189
150	0.140684	0.114332			150	0.0545332	0.0710908
151	0.256251	0.128222			151	0.163517	0.181032
152	0.108226	0.0905502			152	0.149561	0.0864414
153	0.0916717	0.356937			153	0.0466587	0.119955
154	0.113015	0.110565			154	0.101237	0.0852116
155	0.280366	0.0614925			155	0.187439	0.0954382
156	0.443886	0.404054			156	0.19089	0.121394
157	0.327435	0.264504			157	0.0298638	0.0726196
158	0.339288	0.307943			158	0.0699229	0.101223
159	0.375417	0.258611			159	0.167785	0.13378
160	0.0970833	0.309066			160	0.0493374	0.116755
161	0.192077	0.173652			161	0.00710537	0.219336
162	0.23307	0.134694			162	0.0680098	0.114832
163	0.123864	0.160272			163	0.471817	0.2125
164	0.25616	0.130744
165	0.257666	0.321623
166	0.190032	0.146532
167	0.294601	0.275518
fig. 2C	EC stimulus selectivity during scene LST				fig. 2D	EC stimulus selectivity during deleay LST
session	post correct	post error			session	post correct	post error
1	0.637345	0.487871			1	0.584048	0.425602
2	0.586207	0.426571			2	0.586207	0.455357
3	0.2	0.43985			3	0.466667	0.572619
4	0.667672	0.58836			4	0.581719	0.606122
5	0.401967	0.572811			5	0.293333	0.690159
6	0.615816	0.772757			6	0.438596	0.761376
7	0.78886	0.472464			7	0.564685	0.637209
8	0.557609	0.636364			8	0.653182	0.637037
9	0.627083	0.68			9	0.504348	0.622222
10	0.66555	0.423171			10	0.669375	0.516667
11	0.616447	0.611667			11	0.619722	0.453571
12	0.613161	0.641912			12	0.702381	0.689723
13	0.742749	0.501534			13	0.562709	0.473333
14	0.643135	0.90604			14	0.636263	0.577839
15	0.608202	0.669382			15	0.724244	0.53827
16	0.466001	0.817265			16	0.507181	0.880478
17	0.673469	1			17	0.53977	0.670755
18	0.536356	0.573958			18	0.667533	0.475127
19	0.490434	0.822946			19	0.449275	0.859649
20	0.325	0.511111			20	0.397714	0.505882
21	0.393939	0.688889			21	0.662857	0.421951
22	0.712222	0.72549			22	0.575238	0.371429
23	0.634286	0.695			23	0.413187	0.512069
24	0.425714	0.479787			24	0.46963	0.389474
25	0.457143	0.387805			25	0.768607	0.480833
26	0.620833	0.644			26	0.549787	0.630367
27	0.514202	0.421722			27	0.48567	0.399347
28	0.559088	0.444039			28	0.510876	0.540966
29	0.664452	0.488917			29	0.591865	0.529695
30	0.715198	0.671627			30	0.865546	0.447619
31	0.723356	0.485188			31	0.857143	0.473734
32	0.75	0.188776			32	0.497329	0.329741
33	0.611213	0.693071			33	0.530612	0.52381
34	0.472527	0.767747			34	0.482105	0.638333
35	0.644848	0.647013			35	0.42922	0.463193
36	0.560247	0.646069			36	0.554615	0.594483
37	0.548718	0.655529			37	0.610909	0.452222
38	0.720606	0.541053			38	0.601081	0.541053
39	0.547879	0.535632			39	0.635254	0.742706
40	0.51564	0.547778			40	0.794109	0.349033
41	0.656821	0.645455			41	0.483531	0.39939
42	0.470879	0.365914			42	0.464893	0.491366
43	0.600855	0.667638			43	0.448316	0.566992
44	0.339335	0.854466			44	0.265306	0.5012
45	0.482993	0.673962			45	0.727234	0.686589
46	0.840036	0.784052			46	0.784939	0.596097
47	0.350544	0.36828			47	0.400476	0.459341
48	0.48019	0.598583			48	0.493208	0.423976
49	0.649806	0.423108			49	0.611335	0.787727
50	0.624566	0.626328			50	0.673593	0.715556
51	0.837542	0.796569			51	0.585308	0.53125
52	0.752673	0.733918			52	0.651012	0.512019
53	0.517508	0.881722			53	0.717718	0.939036
54	0.801895	0.660819			54	0.755319	0.392496
55	0.724586	0.552867			55	0.735093	0.94996
56	0.534858	0.65569			56	0.617605	0.420956
57	0.739595	0.474046			57	0.780178	0.694444
58	0.560586	0.682768			58	0.641098	0.597953
59	0.435139	0.705273			59	0.63141	0.668627
60	0.746914	0.726222			60	0.509498	0.671958
61	0.477564	0.51145			61	0.883105	0.761468
62	0.599512	0.821429			62	0.764079	0.416613
63	0.922787	0.644399			63	0.638596	0.478632
64	0.736508	0.57971			64	0.468599	0.788462
65	0.705426	0.926471			65	0.333333	0.538462
66	0.593496	0.530864			66	0.675238	0.863838
67	0.790476	0.442506			67	0.722102	0.626912
68	0.379821	0.704821			68	0.575273	0.64612
69	0.502773	0.709281			69	0.666667	0.570093
70	0.575758	0.749716			70	0.654762	0.449462
71	0.826923	0.640611			71	0.655938	0.417857
72	0.853085	0.351661			72	0.709312	0.811921
73	0.951754	0.488968			73	0.572377	0.709325
74	0.863289	0.819642			74	0.71627	0.621494
75	0.545455	0.519452			75	0.595016	0.684055
76	0.533906	0.797933			76	0.796296	0.57672
77	0.619048	0.393443			77	0.376543	0.485119
78	0.635645	0.587073			78	0.933176	0.742117
79	0.633413	0.769018			79	0.676707	0.506667
80	0.453824	0.64751			80	0.593985	0.580247
81	0.532275	0.381264			81	0.486772	0.454545
82	0.803509	0.635934			82	0.87037	0.666667
83	0.833333	0.62963			83	0.849462	0.388889
84	0.74359	0.388889			84	0.719899	0.988889
85	0.591934	0.391395			85	0.708995	0.45671
86	0.547619	0.72695			86	0.766667	0.53719
87	0.588076	0.796454			87	0.794444	0.665446
88	0.801852	0.762873			88	0.625	0.550265
89	0.589181	0.596774			89	0.663858	0.675832
90	0.810754	0.576618			90	0.708756	0.884245
91	0.805556	0.87813			91	0.839154	0.359375
92	0.513678	0.680492			92	0.857394	0.73726
93	0.846416	0.863915			93	0.622024	0.546117
94	0.832163	0.835995			94	0.583066	0.788187
95	0.53082	0.881952			95	0.458462	0.549769
96	0.539592	0.409687			96	0.583821	0.426573
97	0.660798	0.426604			97	0.414696	0.418947
98	0.796796	0.765641			98	0.541096	0.718519
99	0.760571	0.766667			99	0.802607	0.991315
100	0.455679	0.624619			100	0.699346	0.61588
101	0.878378	0.569364			101	0.628718	0.799573
102	0.672956	0.651361			102	0.751244	0.872508
103	0.944444	0.811462			103	0.881173	0.745283
104	0.752271	0.732767			104	0.563776	0.718627
105	0.765873	0.530807			105	0.73913	0.811427
106	0.990741	0.417468			106	0.588636	0.732937
107	0.797571	0.597141			107	0.851252	0.643454
108	0.792503	0.713823			108	0.375077	0.676581
109	0.480437	0.574667			109	0.856777	0.671911
110	0.660944	0.632576			110	0.801256	0.803247
111	0.85688	0.824675			111	0.528502	0.706968
112	0.694318	0.645185			112	0.966667	0.644703
113	0.968519	0.761156			113	0.733333	0.615848
114	0.647336	0.718771			114	0.936508	0.712256
115	0.584596	0.77309			115	0.874359	0.8084
116	0.391422	0.572761			116	0.72239	0.697097
117	0.642149	0.669439			117	0.789646	0.574252
118	0.681548	0.752685			118	0.5298	0.628458
119	0.436653	0.439306			119	0.624397	0.67838
120	0.456372	0.833807			120	0.685387	0.656259
121	0.990086	0.557177			121	0.588433	0.742305
122	0.897047	0.689261			122	0.753503	0.506186
123	0.818806	0.592729			123	0.720968	0.617327
124	0.822616	0.707403			124	0.649321	0.649373
125	0.975391	0.818525			125	0.93771	0.563814
126	0.93586	0.755324			126	0.770856	0.476636
127	1	0.688889			127

## Sheet: fig3
fig. 3D	performance of object-place task				fig. 3E	selectivity during cue presentation period				fig. 3F	selectivity during delay period
session	post correct	post error			session	post correct	post error			session	post correct	post error
1	0.538462	0.615385			1	0.06722	0.234588			1	0.087291	0.0408705
2	0.619835	0.471074			2	0.0377681	0.155725			2	0.0694963	0.0932558
3	0.495146	0.485437			3	0.242328	0.381315			3	0.39159	0.389239
4	0.556338	0.521127			4	0.153996	0.362526			4	0.18335	0.437759
5	0.542373	0.5			5	0.130334	0.510101			5	0.390311	0.533333
6	0.604651	0.48062			6	0.31037	0.382488			6	0.0425753	0.305556
7	0.565891	0.635659			7	0.0752311	0.494709			7	0.0649666	0.395155
8	1	0.631579			8	0.121212	0.31435			8	0.178295	0.372232
9	0.945946	0.513514			9	0.074223	0.0758722			9	0.223354	0.0710413
10	0.541667	0.541667			10	0.230333	0.252205			10	0.196692	0.267945
11	0.975	0.5			11	0.154351	0.177175			11	0.138733	0.274338
12	0.73913	0.634783			12	0.0212041	0.0527703			12	0.0576067	0.036441
13	0.71223	0.57554			13	0.274875	0.0937063			13	0.702462	0.64291
14	0.644737	0.552632			14	0.160829	0.247464			14	0.384241	0.180556
15	0.568807	0.550459			15	0.197909	0.121795			15	0.409156	0.168602
16	0.4625	0.55			16	0.260522	0.16486			16	0.0656608	0.201738
17	0.905405	0.689189			17	0.165497	0.12336			17	0.179753	0.232038
18	0.550265	0.465608			18	0.0593907	0.0874396			18	0.0740992	0.167577
19	0.722222	0.711111			19	0.116905	0.0311837			19	0.0666156	0.098627
20	0.615385	0.615385			20	0.409155	0.108985			20	0.449406	0.176149
21	0.58209	0.537313			21	0.18466	0.376452			21	0.256985	0.261122
22	0.8	0.533333			22	0.120346	0.123324			22	0.112703	0.0351458
23	0.759036	0.493976			23	0.407051	0.357848			23	0.314452	0.299577
24	0.952381	0.428571			24	0.640691	0.573849			24	0.617243	0.554827
25	0.702479	0.438017			25	0.554347	0.460185			25	0.431171	0.213468
26	0.457143	0.407143			26	0.322233	0.137538			26	0.311529	0.298894
27	0.457143	0.407143			27	0.158774	0.256938			27	0.192888	0.357655
28	0.39759	0.493976			28	0.43109	0.527863			28	0.480256	0.51434
29	0.767857	0.517857			29	0.20125	0.315732			29	0.0285865	0.0874721
30	0.75	0.526316			30	0.468244	0.342296			30	0.374077	0.361462
31	0.54	0.47			31	0.24233	0.179167			31	0.219079	0.175926
32	0.538462	0.474359			32	0.565997	0.599701			32	0.542399	0.489473
33	0.988764	0.674157			33	0.509063	0.265746			33	0.320399	0.114365
34	1	0.69697			34	0.335224	0.371106			34	0.471298	0.501554
35	0.652632	0.673684			35	0.174358	0.182261			35	0.0891819	0.0983182
36	0.983607	0.704918			36	0.597056	0.372762			36	0.138631	0.212895
37	0.770115	0.655172			37	0.204917	0.171227			37	0.155493	0.190523
38	0.507246	0.637681			38	0.57873	0.635394			38	0.374729	0.421142
39	0.761905	0.619048			39	0.527402	0.466772			39	0.620426	0.467565
40	0.692308	0.538462			40	0.634004	0.635293			40	0.518044	0.34184
41	0.672414	0.551724			41	0.503413	0.332753			41	0.162226	0.182434
42	0.833333	0.8			42	0.832748	0.776245			42	0.653552	0.602022
43	0.641221	0.587786			43	0.422753	0.183424			43	0.168214	0.208266
44	0.615385	0.384615			44	0.432951	0.232549			44	0.513121	0.357518
45	0.923077	0.538462			45	0.398475	0.0866175			45	0.324108	0.246565
46	0.625	0.525			46	0.827394	0.773469			46	0.664429	0.789327
47	0.652174	0.478261			47	0.635516	0.43619			47	0.532857	0.279819
48	0.530612	0.591837			48	0.336279	0.414928			48	0.491078	0.582682
49	0.807692	0.730769			49	0.807217	0.868421			49	0.702917	0.743108
50	0.807692	0.730769			50	0.585849	0.737816			50	0.771051	0.657111
51	0.807692	0.730769			51	0.122471	0.412909			51	0.210431	0.408618
52	1	0.5625			52	0.169706	0.153439			52	0.169523	0.165079
53	1	0.5625			53	0.0415078	0.700349			53	0.079575	0.290396
54	1	0.5625			54	0.194153	0.558862			54	0.169846	0.42384
55	0.935484	0.645161			55	0.0804864	0.112912			55	0.129675	0.170275
56	0.88	0.8			56	0.410113	0.37279			56	0.356075	0.370751
57	0.77551	0.734694			57	0.355623	0.165785			57	0.208333	0.505051
58	1	0.6			58	0.42229	0.693737			58	0.267315	0.416193
59	0.923077	0.692308			59	0.285264	0.106593			59	0.224602	0.162257
60	0.536585	0.609756			60	0.18159	0.484432			60	0.252975	0.422242
61	0.536585	0.609756			61	0.3923	0.293269			61	0.342963	0.205159
62	0.962963	0.62963			62	0.707239	1			62	0.686303	0.880952
63	1	0.727273			63	0.488788	0.480763			63	0.642037	0.507607
64	0.683673	0.520408			64	0.398839	0.384466			64	0.437977	0.202597
65	0.472441	0.669291			65	0.293905	0.374383			65	0.293524	0.388272
66	0.246154	0.415385			66	0.866384	0.575			66	0.69412	1
67	0.515873	0.460317			67	0.417103	0.503968			67	0.393881	0.4329
68	0.852941	0.568627			68	0.137393	0.124407			68	0.278721	0.0941349
69	0.594059	0.554455			69	0.30439	0.127929			69	0.211292	0.203535
70	0.636364	0.625			70	0.485824	0.425764			70	0.699363	0.545204
71	0.486486	0.432432			71	0.311323	0.498667			71	0.342275	0.271886
72	0.756098	0.463415			72	0.682906	0.739934			72	0.427436	0.514504
73	0.670213	0.56383			73	0.0754953	0.147809			73	0.199501	0.246558
74	0.72956	0.578616			74	0.842622	0.655157			74	0.853455	0.833773
75	0.551724	0.603448			75	0.514081	0.362111			75	0.658975	0.381088
76	0.538462	0.769231			76	0.66322	0.734067			76	0.539514	0.60854
77	0.893617	0.659574			77	0.144573	0.350032			77	0.205314	0.282392
78	0.826667	0.72			78	0.201488	0.226316			78	0.0514388	0.344444
79	0.826667	0.72			79	0.168841	0.502643			79	0.289097	0.454548
80	0.765432	0.617284			80	0.310211	0.299591			80	0.251707	0.240368
81	0.88172	0.634409			81	0.315851	0.163068			81	0.239886	0.217163
82	0.451613	0.677419			82	0.546696	0.512097			82	0.343633	0.48107
83	0.980392	0.745098			83	0.465596	0.557713			83	0.418306	0.301815
84	0.796875	0.53125			84	0.00704424	0.111828			84	0.0328993	0.0644444
85	0.702703	0.621622			85	0.3843	0.822222			85	0.545022	0.289683
86	1	0.580645			86	0.477082	0.292037			86	0.463669	0.386524
87	0.916667	0.683333			87	0.0633592	0.10754			87	0.100539	0.135427
88	0.777778	0.666667			88	0.142835	0.240462			88	0.141116	0.172742
89	0.569231	0.461538			89	0.323689	0.162698			89	0.167522	0.315705
90	0.409091	0.681818			90	0.274702	0.522487			90	0.332699	0.706349
91	0.409091	0.681818			91	0.0894231	0.139791			91	0.243022	0.429787
92	0.542857	0.514286			92	0.197547	0.188911			92	0.108443	0.290143
93	0.660714	0.803571			93	0.0247911	0.070927			93	0.0376866	0.0840929
94	0.755556	0.711111			94	0.401459	0.76733			94	0.380417	0.614301
95	0.731343	0.716418			95	0.508715	0.204444			95	0.410202	0.307071
96	1	0.4			96	0.396343	0.826389			96	0.656127	0.722685
97	1	0.428571			97	0.554723	0.518333			97	0.232944	0.405533
98	0.5	1			98	0.295755	0.210979			98	0.109179	0.411102
99	0.5	1			99	0.618607	0.58912			99	0.336908	0.217172
100	0.75	0.375			100	0.343583	0.485941			100	0.380136	0.48801
101	0.590909	0.545455			101	0.483844	0.595899			101	0.470379	0.63955
102	0.766667	0.8			102	0.382375	0.811538			102	0.320889	0.720513
103	0.625	0.75			103	0.628201	0.549047			103	0.545561	0.497784
104	0.732143	0.660714			104	0.28951	0.907104			104	0.306332	0.925833
105	0.742857	0.828571
106	0.8	0.4
107	0.842105	0.894737
108	0.772727	0.818182
109	0.706667	0.76
110	0.777778	0.75
111	0.604167	0.541667
112	0.495726	0.508547
113	0.5	0.504274

## Sheet: fig4
all delay period
fig. 4A,D	EC correct up cell selectivity			fig. 4B,D	EC error up cell selectivity			fig. 4C,E	EC non-outcome selective cell selectivity
neuron ID	before learning	after learning		neuron ID	before learning	after learning		neuron ID	before learning	after learning
14	0.760173	0.654106		21	0.359524	0.684432		1	0.6	0.517741
17	0.654545	0.52281		25	0.710189	0.576078		2	0.40885	0.60359
19	0.497449	0.595114		29	0.550547	0.507058		3	0.424453	0.555719
27	0.389275	0.711655		32	0.32	0.798		4	0.535882	0.520603
48	0.52	0.583949		35	0.328814	0.623762		5	0.498131	0.786896
56	0.52	0.649812		40	0.440476	0.477399		6	0.526484	0.764388
57	0.678261	0.556481		44	0.554286	0.627381		7	0.370097	0.532231
63	0.526786	NaN		45	0.387755	0.551892		8	0.676942	0.68644
65	0.603716	0.594217		49	0.445005	0.6221		9	0.575321	0.534148
78	0.560119	0.548276		69	0.613818	0.333153		10	0.386509	0.64793
86	0.851744	0.514625		72	0.554516	0.432676		11	0.517417	0.738472
97	0.454562	0.8571		73	0.662698	0.67587		12	0.748891	0.636912
108	0.74359	0.417537		77	0.449473	0.636271		13	0.751086	0.6429
110	0.613604	0.431592		79	0.79515	0.536788		15	0.728571	0.486853
114	0.795035	0.500975		82	0.551282	0.789696		16	0.630252	0.526476
115	0.470588	0.706874		90	0.901084	0.812269		18	1	0.620431
116	0.666667	0.745813		91	0.689516	0.829952		20	1	0.222627
122	0.614286	0.740566		93	0.384921	0.723681		22	0.142857	0.549148
127	0.712121	0.84		95	0.594298	0.659524		23	0.6	0.735103
137	0.471795	0.529368		100	0.789591	0.514879		24	0.348077	0.504895
146	0.988547	0.702381		107	0.505747	0.684675		26	0.560973	0.764029
149	0.653846	0.847826		112	0.614939	0.808433		28	0.605115	0.293739
161	0.611111	0.741774		113	0.722709	0.652518		30	0.637647	0.387789
164	0.789557	0.810466		120	0.666667	0.619907		31	0.637002	0.636983
177	0.680147	0.741834		129	0.574824	0.678386		33	0.88	0.43057
				130	0.705361	0.591767		34	0.853061	0.34262
				131	0.653089	0.923577		36	0.5525	0.507027
				132	0.610109	0.389822		37	0.634043	0.726882
				134	0.501429	0.768603		38	0.566667	0.590322
				135	0.50487	0.899326		39	0.715686	0.670079
				136	0.602905	0.565738		41	1	0.506431
				150	0.53905	0.679904		42	0.514515	0.540808
				151	0.453968	0.85492		43	0.378336	0.631683
				154	0.838068	0.663127		46	0.610097	0.712629
				156	0.669173	0.724704		47	0.817143	0.43183
				159	0.823487	0.749583		50	0.649029	0.607374
				168	0.470588	0.5641		51	0.604825	0.682925
				170	0.831731	0.868017		52	0.642085	0.601933
				173	0.420265	0.358339		53	0.700534	0.753554
				174	0.52858	0.548034		54	0.671515	0.558968
				175	0.616927	0.687694		55	0.386667	0.386434
				179	0.485663	0.791551		58	0.522222	0.667651
								59	0.72381	0.638513
								60	0.707692	0.579973
								61	0.833333	0.750898
								62	0.651064	0.420107
								64	0.623251	0.551955
								66	0.500334	0.650694
								67	0.548571	0.54389
								68	0.882667	0.568089
								70	0.672892	0.866495
								71	0.295918	0.466437
								74	0.458036	0.572428
								75	0.775862	0.596078
								76	0.423173	0.431641
								80	0.644195	0.786998
								81	0.619937	0.583426
								83	0.7	0.5261
								84	0.660046	0.458013
								85	0.510642	0.845154
								87	0.686426	0.390495
								88	0.480649	0.719577
								89	0.758025	0.630284
								92	0.660256	0.642501
								94	0.333333	0.522881
								96	0.492789	0.662281
								98	0.582495	0.792449
								99	0.594732	0.554524
								101	0.544271	0.740659
								102	0.443928	0.42963
								103	0.676768	0.651934
								104	0.689685	0.637512
								105	0.917538	0.716319
								106	0.820141	0.561282
								109	0.592593	0.587627
								111	0.752949	0.652313
								117	0.740741	0.871228
								118	0.709677	0.640644
								119	0.705882	0.649084
								121	0.564103	0.790146
								123	0.940089	0.905085
								124	0.850735	0.645522
								125	0.64	0.580645
								126	0.563994	0.613559
								128	0.647059	0.396687
								133	0.689119	0.467109
								138	0.652713	0.464557
								139	0.3408	0.658359
								140	0.489024	0.498962
								141	0.749713	0.52467
								142	0.855263	0.663923
								143	0.921007	0.933735
								144	0.960526	0.865455
								145	0.676414	0.901602
								147	0.791667	0.764706
								148	0.625	0.513158
								152	0.915966	0.97125
								153	0.747748	0.576112
								155	0.664198	0.554478
								157	0.701772	0.645254
								158	0.826336	0.721497
								160	0.755038	0.698484
								162	0.616477	0.943719
								163	0.524845	0.876652
								165	0.821646	0.828434
								166	0.814815	0.577438
								167	1	0.470785
								169	0.825397	0.706107
								171	0.935862	0.868719
								172	0.740041	0.816158
								176	0.928191	0.894707
								178	0.417374	0.450661
fig. 4F,I	HPC correct up cell selectivity			fig. 4G,I	HPC error up cell selectivity			fig. 4H,J	HPC non-outcome selective cell selectivity
neuron ID	before learning	after learning		neuron ID	before learning	after learning		neuron ID	before learning	after learning
8	1	0.965625		12	0	0.411089		1	0	0.294863
25	0.93956	0.679592		38	1	1		2	1	0.506254
37	0.262798	0.418203		51	0.482759	0.134921		3	0	0
61	0.870588	1		58	0.688853	0.613961		4	1	0.64033
72	0.30017	0.182469		59	0.522727	0.861111		5	0	1
77	1	0.189474		64	0.559664	0.508442		6	0.282004	0.223397
102	NaN	NaN		66	0.421365	0.460847		7	0.653636	0.135674
123	NaN	0.772177		83	0.625	0.0941176		9	0	0
128	NaN	0.772177		85	0	0.460317		10	0	0
135	0.181818	0.0889596		90	0	1		11	0.405937	0.458104
144	NaN	0.775412		93	0.5	0.0588235		13	1	0.482864
147	NaN	0.113191		103	NaN	NaN		14	0.44898	0
149	NaN	0.249432		117	0.321429	0.146667		15	0.619048	1
151	NaN	0.713186		150	NaN	0.47996		16	0.692567	0.702182
				153	NaN	0.391312		17	0.904762	0.506028
				154	0.561728	0.282042		18	0.79743	0.595222
				156	0.890909	0.930011		19	0.873016	0.888889
				159	0.561728	0.282042		20	0.521137	0.604192
				163	0.862434	0.558824		21	0.196825	0.586333
				165	NaN	NaN		22	0.474392	0.422857
								23	0	0.802857
								24	0.79884	0.782468
								26	0.102143	0.128445
								27	0.200226	0.259206
								28	1	0.933571
								29	1	0.693333
								30	0.261868	0.271429
								31	0.146444	0.170345
								32	0.322937	0.0678205
								33	0	1
								34	0.349693	0.605061
								35	0.566733	0.563014
								36	0.346667	0.208247
								39	0.828869	0.644444
								40	0.660417	0.501299
								41	0	0
								42	0.239437	0.03125
								43	0.55	0.133333
								44	0	1
								45	0	1
								46	0.833333	0.541667
								47	0	0.666667
								48	0.6	0.75
								49	0.777778	0.714286
								50	0.75	0.181818
								52	0.136735	0.225731
								53	0.8	1
								54	1	0.791667
								55	0	0
								56	1	0
								57	0	0
								60	0.541818	0.372294
								62	0.634607	0.532762
								63	0.177575	0.539394
								65	0.653109	0.439524
								67	0	0.79
								68	0	1
								69	0	1
								70	1	0
								71	0.475882	0.626667
								73	0.338012	0.184469
								74	0.484375	0.425616
								75	0.253086	0.0447166
								76	0.8	0.615039
								78	0.588235	0.152066
								79	0.2	0.258467
								80	0.0714286	0.043628
								81	0.0740741	0.0434996
								82	0.126712	0.0518519
								84	0	0
								86	0.550802	0.175758
								87	0.188464	0.191958
								88	1	0.223529
								89	1	0
								91	0.226667	0.469298
								92	0.28	0.229947
								94	0.5	0.372549
								95	1	0.75
								96	0.165011	0.417948
								97	0.453668	0.345289
								98	0.677575	0.447348
								99	0.745098	0.852865
								100	0.311253	0.1216
								101	NaN	NaN
								104	0.2	0.0970971
								105	0.4	0.493827
								106	1	0.366792
								107	0.117949	0.0620915
								108	0.0875576	0.0983607
								109	0.214286	0.229254
								110	NaN	NaN
								111	NaN	NaN
								112	NaN	0
								113	0.048913	0.0431433
								114	0.151786	0.218453
								115	0.395455	0.115646
								116	0.0936877	0.218599
								118	0.245854	0.133107
								119	0.569319	0.820513
								120	0.075	0.0309659
								121	0	0.0357143
								122	NaN	NaN
								124	NaN	0.20292
								125	NaN	0.335817
								126	NaN	0.442439
								127	NaN	0.501842
								129	NaN	0.20292
								130	NaN	0.335817
								131	NaN	0.501842
								132	0.0833333	0.0691754
								133	0.317901	0.12287
								134	0.183333	0.505545
								136	0.520833	0.925926
								137	1	0.591053
								138	0	0.873544
								139	0.765385	0.632811
								140	NaN	0.674931
								141	NaN	0.383667
								142	NaN	0.308454
								143	0.748718	0.288923
								145	NaN	0.244535
								146	NaN	0.134277
								148	NaN	0.807377
								152	0	0.884568
								155	0.102778	0.295389
								157	0.687273	0.614192
								158	0.675401	0.415246
								160	0.102778	0.295389
								161	NaN	0.160554
								162	NaN	0.346739
								164	NaN	0.192451

## Sheet: fig5
performance for each subplot	1: correct trial(blue dots)	0:error trial (red asterisk)
a	b	c	d
performance for each subplot	performance for each subplot	performance for each subplot	performance for each subplot	firing rate
1	1	0	1
0	0	0	0
1	0	1	1
0	1	1	1
1	1	0	1
1	0	0	1
1	1	0	1
1	1	1	1
1	1	1	1
1	1	1	0
1	0	1	1
1	1	0	1
1	0	1	1
1	1	1	1
1	1	0	1
1	1	0	1
0	1	0	1
1	1	1	1
1	1	0	1
1	1	1	1
1	1	1	1
1	1	1	1
1	1	1	1
1	1	1	1
1	1	1	1
1	1	1
0	1	1
1	1	1
1	1
1	1
1	0
1	1
1	1
1	1
1	1
1	1
1	1
0	1
1	1
1	1
1	1
1	1
	1
	1
	1
	1
	1
	1
	1
	1
	0
	1
	1
	1
	1
	1
	1
	1
	1
	0
	1
	1
	1
	1
	1
	0
	1
	1
	1
	1
	1
	1
	1
	0
	1
	1
	1
	1

## Sheet: supfig1
recording sites HPC							recording sites EC
neuron	monkey ID	AP	ML	relative depth (from Frankfurt zero)			neuron	monkey ID	AP	ML	relative depth (from brain surface in the chamber)
1	1	10	19.5	1.6			1	1	13	10	17.585
2	1	10	19.5	1.6			2	1	13	10	17.585
3	1	10	19.5	1.6			3	1	12	12	17.526
4	1	10	19.5	1.6			4	1	12	12	17.526
5	1	10	19.5	1.6			5	1	12	12	17.526
6	1	10	19.5	1.6			6	1	12	12	17.526
7	1	10	19.5	1.6			7	1	12	12	17.526
8	1	11	18.5	3.5			8	1	12	12	17.526
9	1	11	18.5	3.5			9	1	12	12	18
10	1	11	18.5	3.5			10	1	12	12	18
11	1	11	18.5	3.5			11	1	12	12	18
12	1	12	17.5	-0.25			12	1	12	12	18
13	1	12	17.5	-0.25			13	1	12	12	18
14	1	12	17.5	-0.25			14	1	12	12	18.598
15	1	12	17.5	-0.25			15	1	12	12	18.598
16	2	12	17.5	-0.25			16	1	12	12	18.598
17	2	12	17.5	-0.25			17	1	12	12	18.598
18	2	14.76	13.3	4			18	1	12	12	19
19	2	14.76	13.3	4			19	1	12	12	18.314
20	2	14.76	13.3	4			20	1	12	12	18.314
21	2	14.76	13.3	4			21	1	12	12	18.314
22	2	12.76	9.3	4			22	1	12	12	18.314
23	2	12.76	9.3	4			23	1	12	10	18.03
24	2	12.76	11.3	1.5			24	1	12	10	18.03
25	2	12.76	11.3	1.5			25	1	12	10	18.03
26	2	12.76	11.3	1.5			26	1	12	10	19.364
27	2	12.76	11.3	1.5			27	1	12	10	19.364
28	2	12.76	11.3	1.5			28	1	12	10	19.364
29	2	12.76	11.3	1.5			29	1	12	10	19.364
30	2	17.76	11.3	4			30	1	12	10	19.364
31	2	17.76	11.3	4			31	1	12	10	19.364
32	2	17.76	11.3	4			32	1	12	10	19.56
33	2	17.76	11.3	4			33	1	12	10	19.56
34	2	17.76	11.3	4			34	1	12	10	19.56
35	2	15.76	11.3	1			35	1	12	10	19.56
36	2	15.76	11.3	1			36	1	12	10	19.56
37	2	15.76	11.3	1			37	1	12	10	19.56
38	2	15.76	11.3	1			38	1	14	12	15.656
39	2	15.76	11.3	1			39	1	16	11	20.866
40	2	15.76	11.3	1			40	1	16	11	20.866
41	2	13.3	13.3	0.6			41	1	16	11	20.866
42	2	13.3	13.3	0.6			42	1	14	12	21.1
43	2	13.3	13.3	0.6			43	1	14	12	21.1
44	2	13.3	13.3	0.6			44	1	14	12	21.1
45	3	10.3	9	4			45	1	14	12	21.1
46	3	10.3	9	4			46	1	14	12	21.1
47	3	11	8	2.4			47	1	12	11	18.164
48	3	11	8	2.4			48	1	12	11	18.164
49	3	11	8	2.4			49	1	12	11	18.382
50	3	11.1	8	2.1			50	1	12	11	18.382
51	3	11.1	8	2.1			51	1	12	11	18.382
52	3	11.1	8	2.1			52	1	12	11	18.382
53	3	15	11	-0.5			53	1	12	11	18.382
54	3	15	11	-0.5			54	1	12	11	18.578
55	3	15	11	-0.5			55	1	12	11	18.578
56	3	13	9	0.1			56	1	12	11	18.578
57	3	13	9	0.1			57	1	12	11	18.87
58	3	13	9	0.1			58	1	12	11	18.87
59	3	13	9	0.1			59	1	12	11	18.87
60	3	13.2	9	0.5			60	1	12	11	18.87
61	3	13.2	9	0.5			61	1	12	11	18.87
62	3	13.2	9	0.5			62	1	12	11	18.87
63	3	12.6	9	1.5			63	1	14	12	20.05
64	3	12.6	9	1.5			64	1	14	12	20.05
65	3	12.5	9	1.3			65	1	14	12	20.05
66	3	12.5	9	1.3			66	1	14	12	20.05
67	3	12.5	9	1.3			67	1	12	11	19.046
68	3	12.5	9	1.3			68	1	12	11	19.046
69	3	12	9	2.3			69	1	12	11	19.046
70	3	12	9	2.3			70	1	12	11	19.046
71	3	12	9	2.3			71	1	16	9	20.02
72	3	12	9	2.3			72	1	16	9	20.02
73	3	12.7	9	4.2			73	1	16	9	20.02
74	3	12.7	9	4.2			74	1	14	10	19.716
75	3	12	9	3.7			75	1	14	10	21.426
76	3	12	9	3.7			76	1	14	10	21.802
77	3	12	9	3.7			77	1	14	10	21.588
78	3	12	9	3.8			78	1	14	11.5	20.522
79	3	12	9	3.8			79	2	14	11.5	20.522
80	3	11.9	9	3.4			80	2	14	11.5	20.75
81	3	11.9	9	3.2			81	2	14	11.5	20.75
82	3	11.9	9	3.2			82	2	14	11.5	20.75
83	3	15.4	9	2.6			83	2	14	11.5	21.683
84	3	15.4	9	2.6			84	2	14	11.5	22.227
85	3	10.6	9	5.4			85	2	13	7.5	19.485
86	3	10.6	9	5.4			86	2	13	7.5	19.33
87	3	10.4	9	4.2			87	2	13	7.5	19.33
88	3	10.4	9	4.2			88	2	13	7.5	19.33
89	3	14	8	4.4			89	2	13	7.5	19.33
90	3	14	8	4.4			90	2	16	8.5	19.532
91	3	14	8	4.4			91	2	13	8.5	19.547
92	3	14	8	4.4			92	2	13	8.5	19.547
93	3	14	8	4.4			93	2	13	8.5	19.547
94	3	13.6	8	3.8			94	2	13	8.5	20.034
95	3	13.6	8	3.8			95	2	13	8.5	20.034
96	3	14.2	8	5.4			96	2	13	8.5	20.034
97	3	11.9	10	7.4			97	2	13	8.5	20
98	3	12.3	10	8.3			98	2	13	8.5	20
99	3	12.3	10	8.3			99	2	16	8.5	20.255
100	3	11.1	10	2			100	2	16	8.5	20.255
101	3	11.1	10	2			101	2	16	8.5	20.271
102	3	11	10	2.3			102	2	16	8.5	20.271
103	3	11	10	2.3			103	2	13	8.5	20.548
104	3	11	10	2.3			104	2	13	8.5	20.548
105	3	11.4	10	3.4			105	2	13	8.5	20.548
106	3	11.4	10	3.4			106	2	13	9.5	20.509
							107	2	13	9.5	20.509
							108	2	13	9.5	20.509
							109	2	13	9.5	21.081
							110	2	13	9.5	21.081
							111	2	13	9.5	21.081
							112	2	13	9.5	21.081
							113	2	13	9.5	21.081
							114	2	13	9.5	21.315
							115	2	13	9.5	21.315
							116	2	13	9.5	21.315
							117	2	13	9.5	21.315
							118	2	13	9.5	21.315
							119	2	13	9.5	21.315
							120	2	13	9.5	21.315
							121	2	13	9.5	21.108
							122	2	13	9.5	21.108
							123	2	13	9.5	21.108
							124	2	13	9.5	21.108
							125	2	13	9.5	21.108
							126	2	13	9.5	21.108
							127	2	13	10.5	21.213
							128	2	13	10.5	21.213
							129	2	13	10.5	21.03
							130	2	13	10.5	21.03
							131	2	13	10.5	21.03
							132	2	13	11.5	20.883
							133	2	15	10.5	18.15
							134	2	15	10.5	19.8
							135	2	15	11.5	19.148
							136	2	15	9.5	19.76
							137	2	15	7.5	19
							138	2	15	7.5	19
							139	2	15	7.5	19.18
							140	2	15	7.5	20.048
							141	2	15	7.5	20.048
							142	2	15	8.5	19.2
							143	2	15	9.5	19.357
							144	2	15	9.5	19.357
							145	2	15	9.5	19.77
							146	2	15	9.5	19.748
							147	2	15	9.5	19.748
							148	2	15	9.5	19.748
							149	2	15	9.5	19.85
							150	2	15	9.5	19.85
							151	2	14	8.5	19.504
							152	2	14	8.5	19.504
							153	2	14	8.5	19.572
							154	2	14	8.5	19.572
							155	2	14	8.5	19.572
							156	2	14	8.5	19.572
							157	2	14	8.5	19.817
							158	2	14	8.5	19.817
							159	2	14	8.5	19.817
							160	2	14	8.5	19.949
							161	2	14	8.5	19.949
							162	2	14	8.5	19.949
							163	2	14	9.5	19.925
							164	2	14	9.5	19.925
							165	2	14	9.5	19.925
							166	2	14	9.5	19.925
							167	2	14	9.5	19.925
							168	2	14	9.5	19.925
							169	2	14	9.5	20.011
							170	2	14	9.5	20.011
							171	2	14	9.5	20.011
							172	2	14	9.5	20.011
							173	2	14	9.5	20.011
							174	2	14	9.5	20.22
							175	2	14	9.5	20.22
							176	2	14	10.5	20.905
							177	2	14	11.5	20.45
							178	2	14	11.5	20.45
							179	2	14	11.5	20.45

## Sheet: supfig2
data size large, request authors for sharing.

## Sheet: supfig3
Corrected by permutation test
Sup. fig. 3A	HPC stimulus selectivity during scene LST				Sup. fig. 3B	HPC stimulus selectivity during deleay LST
neuron	post correct	post error			neuron	post correct	post error
1	0.333333	0.744781			1	1	0.576087
2	0.866402	0.513889			2	0.480331	1
3	0.927273	0.730508			3	0.769231	1
4	0.802778	0.957115			4	0.127273	0.105714
5	0.611528	0.925926			5	0.151515	0.0652608
6	0.666667	1			6	0.23204	0.220968
7	0.529762	1			7	0.110476	0.186667
8	0.384487	0.505939			8	0.300416	0.282807
9	0.286348	0.280329			9	0.266291	0.276156
10	0.167065	0.199841			10	0.220429	0.396215
11	0.183341	0.342402			11	0.151961	0.255208
12	0.14797	0.303528			12	0.100041	0.0553191
13	0.253775	0.221957			13	0.171351	0.105714
14	0.238889	0.257937			14	0.076112	0.0854636
15	0.372692	0.345359			15	0.107483	0.252041
16	0.0868712	0.169993			16	0.16913	0.0860806
17	0.204279	0.264863			17	0.220723	0.159583
18	0.161046	0.315963			18	0.265439	0.282667
19	0.659624	0.592935			19	0.267037	0.187391
20	0.156324	0.094133			20	0.2688	0.113056
21	0.261526	0.118056			21	0.134788	0.183571
22	0.0329426	0.0382093			22	0.135993	0.267374
23	0.491807	0.244547			23	0.0786809	0.045245
24	0.191327	0.199142			24	0.0442177	0.193646
25	0.284117	0.285114			25	0.35679	0.246049
26	0.228105	0.165295			26	0.125149	0.0635258
27	0.129056	0.406453			27	0.237984	0.188665
28	0.229259	0.179233			28	0.224531	0.255556
29	0.29689	0.303354			29	0.155934	0.17
30	0.195404	0.277553			30	0.146176	0.180305
31	0.0920787	0.248501			31	0.1263	0.289739
32	0.208235	0.204654			32	0.145404	0.251074
33	0.0811758	0.134186			33	0.192477	0.232601
34	0.202058	0.227219			34	0.116576	0.133871
35	0.226399	0.226504			35	0.138177	0.330645
36	0.0511909	0.247026			36	0.140893	0.150974
37	0.114387	0.329127			37	0.177778	0.132035
38	0.219225	0.172999			38	0.0697073	0.131968
39	0.150509	0.281463			39	0.0427624	0.30378
40	0.124964	0.1821			40	0.105759	0.124464
41	0.11213	0.390754			41	0.0995137	0.225995
42	0.539839	0.55312			42	0.0512987	0.0940941
43	0.245839	0.131894			43	0.175238	0.0833333
44	0.271818	0.308008			44	0.316498	0.266667
45	0.385649	0.468976			45	0.0461988	0.0673077
46	0.223526	0.162783			46	0.325875	0.29085
47	0.0407481	0.205168			47	0.219048	0.102848
48	0.330177	0.344354			48	0.259045	0.332476
49	0.226349	0.428751			49	0.103838	0.308038
50	0.361478	0.335081			50	0.0862211	0.188127
51	0.174028	0.101902			51	0.241683	0.289243
52	0.221421	0.24043			52	0.248333	0.235615
53	0.11701	0.216467			53	0.141092	0.0837895
54	0.322877	0.239155			54	0.173246	0.380392
55	0.0102041	0.638506			55	0.224319	0.161055
56	0.245964	0.213867			56	0.0883413	0.158694
57	0.43767	0.421905			57	0.0752367	0.0714796
58	0.101239	0.0504929			58	0.106609	0.0851293
59	0.269547	0.290354			59	0.0625	0.153689
60	0.234021	0.270222			60	0.125679	0.101499
61	0.188158	0.321813			61	0.155996	0.205526
62	0.275438	0.208466			62	0.120648	0.10569
63	0.307396	0.226788			63	0.0176423	0.0569657
64	0.0695631	0.139478			64	0.0214517	0.0383189
65	0.27119	0.421915			65	0.163517	0.181032
66	0.296785	0.313686			66	0.149561	0.0864414
67	0.155072	0.329659			67	0.0466587	0.119955
68	0.344014	0.294304			68	0.19089	0.121394
69	0.23485	0.250997			69	0.0298638	0.0726196
70	0.243452	0.109117			70	0.0699229	0.101223
71	0.329577	0.425856			71	0.167785	0.13378
72	0.472589	0.347498			72	0.0493374	0.116755
73	0.394467	0.412453			73	0.00710537	0.219336
74	0.166134	0.146205
75	0.26148	0.453372
76	0.283886	0.190976
77	0.383227	0.503548
78	0.18143	0.470929
79	0.268706	0.232368
80	0.203428	0.158194
81	0.278389	0.34
82	0.089418	0.162305
83	0.133604	0.281699
84	0.338464	0.336982
85	0.425603	0.394098
86	0.120435	0.163426
87	0.168505	0.110875
88	0.177306	0.183394
89	0.167982	0.207267
90	0.256251	0.128222
91	0.108226	0.0905502
92	0.113015	0.110565
93	0.280366	0.0614925
94	0.443886	0.404054
95	0.327435	0.264504
96	0.339288	0.307943
97	0.375417	0.258611
98	0.0970833	0.309066
99	0.123864	0.160272
100	0.257666	0.321623
101	0.190032	0.146532
102	0.294601	0.275518
Sup. fig. 3C	EC stimulus selectivity during scene LST				Sup. fig. 3D	EC stimulus selectivity during deleay LST
neuron	post correct	post error			neuron	post correct	post error
1	0.586207	0.426571			1	0.586207	0.455357
2	0.2	0.43985			2	0.581719	0.606122
3	0.643135	0.90604			3	0.507181	0.880478
4	0.466001	0.817265			4	0.449275	0.859649
5	0.325	0.511111			5	0.635254	0.742706
6	0.393939	0.688889			6	0.794109	0.349033
7	0.600855	0.667638			7	0.464893	0.491366
8	0.339335	0.854466			8	0.784939	0.596097
9	0.840036	0.784052			9	0.717718	0.939036
10	0.922787	0.644399			10	0.735093	0.94996
11	0.705426	0.926471			11	0.333333	0.538462
12	0.853085	0.351661			12	0.933176	0.742117
13	0.951754	0.488968			13	0.719899	0.988889
14	0.863289	0.819642			14	0.857394	0.73726
15	0.53082	0.881952			15	0.802607	0.991315
16	0.796796	0.765641			16	0.751244	0.872508
17	0.944444	0.811462			17	0.966667	0.644703
18	0.990741	0.417468			18	0.936508	0.712256
19	0.968519	0.761156
20	0.990086	0.557177
21	0.897047	0.689261
22	0.975391	0.818525

## Sheet: supfig4
Sup. Fig. 4	HPC stimulus selectivity during scene LST
Monkey 1				Monkey 2				Monkey 3
neuron	post correct	post error		neuron	post correct	post error		neuron	post correct	post error
1	0.613562	0.689655		55	0.0131109	0.0682071		131	0.18143	0.470929
2	0.333333	0.744781		56	0.261526	0.118056		132	0.271178	0.177007
3	0.866402	0.513889		57	0.0329426	0.0382093		133	0.0769231	0.0668168
4	0.927273	0.730508		58	0.491807	0.244547		134	0.221372	0.145909
5	0.583333	0.544444		59	0.191327	0.199142		135	0.268706	0.232368
6	0.580973	0.507331		60	0.278391	0.2821		136	0.203428	0.158194
7	0.759253	0.518967		61	0.284117	0.285114		137	0.278389	0.34
8	0.580973	0.507331		62	0.228105	0.165295		138	0.089418	0.162305
9	0.759253	0.518967		63	0.129056	0.406453		139	0.073972	0.180417
10	0.794872	0.584091		64	0.229259	0.179233		140	0.133604	0.281699
11	0.475	0.391453		65	0.29689	0.303354		141	0.338464	0.336982
12	0.480769	0.477679		66	0.195404	0.277553		142	0.140326	0.209286
13	0.84	0.4375		67	0.0920787	0.248501		143	0.425603	0.394098
14	0.682698	0.85942		68	0.115752	0.108413		144	0.193215	0.176736
15	0.489704	0.565217		69	0.208235	0.204654		145	0.120435	0.163426
16	0.652299	0.8		70	0.0811758	0.134186		146	0.168505	0.110875
17	0.578283	0.652174		71	0.202058	0.227219		147	0.10231	0.226738
18	0.381766	0.555944		72	0.226399	0.226504		148	0.177306	0.183394
19	0.802778	0.957115		73	0.0511909	0.247026		149	0.167982	0.207267
20	0.333333	0.597826		74	0.114387	0.329127		150	0.140684	0.114332
21	0.611528	0.925926		75	0.219225	0.172999		151	0.256251	0.128222
22	0.666667	1		76	0.166319	0.233759		152	0.108226	0.0905502
23	0.529762	1		77	0.150509	0.281463		153	0.0916717	0.356937
24	0.70639	0.619265		78	0.124964	0.1821		154	0.113015	0.110565
25	0.584615	0.521628		79	0.11213	0.390754		155	0.280366	0.0614925
26	0.824561	0.823974		80	0.539839	0.55312		156	0.443886	0.404054
27	0.886796	0.847619		81	0.245839	0.131894		157	0.327435	0.264504
28	0.729798	0.542857		82	0.271818	0.308008		158	0.339288	0.307943
29	0.591892	0.670732		83	0.385649	0.468976		159	0.375417	0.258611
30	0.83047	0.861028		84	0.223526	0.162783		160	0.0970833	0.309066
31	0.449079	0.823129		85	0.0407481	0.205168		161	0.192077	0.173652
32	0.558424	0.659259		86	0.330177	0.344354		162	0.23307	0.134694
33	0.616524	0.872087		87	0.0823718	0.326703		163	0.123864	0.160272
34	0.606838	0.791667		88	0.123	0.121583		164	0.25616	0.130744
35	0.749231	0.640625		89	0.226349	0.428751		165	0.257666	0.321623
36	0.384487	0.505939		90	0.361478	0.335081		166	0.190032	0.146532
37	0.286348	0.280329		91	0.209072	0.176273		167	0.294601	0.275518
38	0.167065	0.199841		92	0.174028	0.101902
39	0.183341	0.342402		93	0.221421	0.24043
40	0.14797	0.303528		94	0.0321394	0.0243077
41	0.248895	0.103106		95	0.2448	0.156354
42	0.253775	0.221957		96	0.11701	0.216467
43	0.238889	0.257937		97	0.322877	0.239155
44	0.321605	0.214095		98	0.277352	0.217438
45	0.372692	0.345359		99	0.0102041	0.638506
46	0.0868712	0.169993		100	0.245964	0.213867
47	0.204279	0.264863		101	0.43767	0.421905
48	0.161046	0.315963		102	0.131535	0.180222
49	0.252296	0.242337		103	0.156746	0.23027
50	0.659624	0.592935		104	0.101239	0.0504929
51	0.419826	0.241135		105	0.126221	0.209774
52	0.087859	0.0513067		106	0.269547	0.290354
53	0.194678	0.254501		107	0.234021	0.270222
54	0.156324	0.094133		108	0.188158	0.321813
				109	0.275438	0.208466
				110	0.307396	0.226788
				111	0.0695631	0.139478
				112	0.274229	0.115079
				113	0.27119	0.421915
				114	0.296785	0.313686
				115	0.155072	0.329659
				116	0.344014	0.294304
				117	0.23485	0.250997
				118	0.115193	0.185364
				119	0.115656	0.14784
				120	0.139784	0.0873147
				121	0.0980952	0.288932
				122	0.243452	0.109117
				123	0.329577	0.425856
				124	0.472589	0.347498
				125	0.394467	0.412453
				126	0.166134	0.146205
				127	0.26148	0.453372
				128	0.283886	0.190976
				129	0.213596	0.257196
				130	0.383227	0.503548
fig. 2C	EC stimulus selectivity during scene LST
session	post correct	post error
1	0.637345	0.487871
2	0.586207	0.426571
3	0.2	0.43985
4	0.667672	0.58836
5	0.401967	0.572811
6	0.615816	0.772757
7	0.78886	0.472464
8	0.557609	0.636364
9	0.627083	0.68
10	0.66555	0.423171
11	0.616447	0.611667
12	0.613161	0.641912
13	0.742749	0.501534
14	0.643135	0.90604
15	0.608202	0.669382
16	0.466001	0.817265
17	0.673469	1
18	0.536356	0.573958
19	0.490434	0.822946
20	0.325	0.511111
21	0.393939	0.688889
22	0.712222	0.72549
23	0.634286	0.695
24	0.425714	0.479787
25	0.457143	0.387805
26	0.620833	0.644
27	0.514202	0.421722
28	0.559088	0.444039
29	0.664452	0.488917
30	0.715198	0.671627
31	0.723356	0.485188
32	0.75	0.188776
33	0.611213	0.693071
34	0.472527	0.767747
35	0.644848	0.647013
36	0.560247	0.646069
37	0.548718	0.655529
38	0.720606	0.541053
39	0.547879	0.535632
40	0.51564	0.547778
41	0.656821	0.645455
42	0.470879	0.365914
43	0.600855	0.667638
44	0.339335	0.854466
45	0.482993	0.673962
46	0.840036	0.784052
47	0.350544	0.36828
48	0.48019	0.598583
49	0.649806	0.423108
50	0.624566	0.626328
51	0.837542	0.796569
52	0.752673	0.733918
53	0.517508	0.881722
54	0.801895	0.660819
55	0.724586	0.552867
56	0.534858	0.65569
57	0.739595	0.474046
58	0.560586	0.682768
59	0.435139	0.705273
60	0.746914	0.726222
61	0.477564	0.51145
62	0.599512	0.821429
63	0.922787	0.644399
64	0.736508	0.57971
65	0.705426	0.926471
66	0.593496	0.530864
67	0.790476	0.442506
68	0.379821	0.704821
69	0.502773	0.709281
70	0.575758	0.749716
71	0.826923	0.640611
72	0.853085	0.351661
73	0.951754	0.488968
74	0.863289	0.819642
75	0.545455	0.519452
76	0.533906	0.797933
77	0.619048	0.393443
78	0.635645	0.587073
79	0.633413	0.769018
80	0.453824	0.64751
81	0.532275	0.381264
82	0.803509	0.635934
83	0.833333	0.62963
84	0.74359	0.388889
85	0.591934	0.391395
86	0.547619	0.72695
87	0.588076	0.796454
88	0.801852	0.762873
89	0.589181	0.596774
90	0.810754	0.576618
91	0.805556	0.87813
92	0.513678	0.680492
93	0.846416	0.863915
94	0.832163	0.835995
95	0.53082	0.881952
96	0.539592	0.409687
97	0.660798	0.426604
98	0.796796	0.765641
99	0.760571	0.766667
100	0.455679	0.624619
101	0.878378	0.569364
102	0.672956	0.651361
103	0.944444	0.811462
104	0.752271	0.732767
105	0.765873	0.530807
106	0.990741	0.417468
107	0.797571	0.597141
108	0.792503	0.713823
109	0.480437	0.574667
110	0.660944	0.632576
111	0.85688	0.824675
112	0.694318	0.645185
113	0.968519	0.761156
114	0.647336	0.718771
115	0.584596	0.77309
116	0.391422	0.572761
117	0.642149	0.669439
118	0.681548	0.752685
119	0.436653	0.439306
120	0.456372	0.833807
121	0.990086	0.557177
122	0.897047	0.689261
123	0.818806	0.592729
124	0.822616	0.707403
125	0.975391	0.818525
126	0.93586	0.755324
127	1	0.688889

[truncated: 2 more sheets: supfig5, supfig6]
